# Supplementary material for: Benchmarking Hospital Practices and Policies on Intrahospital Neurocritical Care Transport: The Safe-Neuro-Transport Study
Source: J Clin Med. 2023 Apr 28;12(9):3183. doi: 10.3390/jcm12093183 (PMC10179223; doi:10.3390/jcm12093183)
Supplement: Supplementary file 1 [file jcm-12-03183-s001.zip]

Archive with 1 entries (1 files):
- jcm-2318372-supplementary.docx
